# Supplementary material for: Lineage-specific RUNX2 super-enhancer activates MYC and promotes the development of blastic plasmacytoid dendritic cell neoplasm
Source: Nat Commun. 2019 Apr 10;10:1653. doi: 10.1038/s41467-019-09710-z (PMC6458132; doi:10.1038/s41467-019-09710-z)
Supplement: Supplementary file 4 — Supplementary Data 1 [file 41467_2019_9710_MOESM4_ESM.xlsx]

## Sheet: Sheet1
Supplementary Data 1. List of up-regulated genes and down-regulated genes in RUNX2 KD-CAL-1 cells
Up-regulated genes shRUNX2 #1 versus shLuc	Down-regulated genes shRUNX2 #1 versus shLuc	Up-regulated genes shRUNX2 #2 versus shLuc	Down-regulated genes shRUNX2 #2 versus shLuc
ABCB4	AADACP1	ABCB4	AADACL2-AS1
ABCB5	AADAT	ABI3	AADAT
ABHD8	ACBD4	ACPP	BCHE
ABI3	ACER1	ACTR3BP2	C17orf99
ACPP	AEBP1	ACVRL1	C2orf48
ACVRL1	ARHGEF18	ADAD2	CASQ1
ADIRF	ASS1	ADAM23	CD28
ADORA3	BMP7	AGPAT9	CDCP2
AGPAT9	BOLA3-AS1	AIFM3	CHRNA4
AHSA2	CA1	ALX4	CNTN6
AIF1	CD28	AMOTL1	COL1A1
AIFM3	CDK5R2	ANTXRL	CXCL12
ANKRD20A2	CHRNA4	ANXA1	FRMPD3-AS1
APOC1	CNFN	APOL6	GVINP1
APOL6	CNTN6	AQP1	HKDC1
AQP1	COL14A1	ARHGAP22	ID1
ARHGAP22	COL1A1	ARHGAP42	IGFBP3
ARL13A	CORO2A	ASGR1	IGLL5
ARMC2	CRHR2	ATM	IQCJ-SCHIP1
ARMC3	CSF3R	AWAT1	KREMEN1
ARSJ	CXCL12	BIN1	LOC100128374
ASB2	DEFB125	BRD3	LOC100128429
ASGR1	DOCK9	C10orf53	LOC100129973
ASGR2	DPF1	C3orf30	LOC100506457
ATP8B4	DSCR9	C7orf62	LOC100507600
BATF3	ECHDC3	C7orf65	LOC101928405
BCAR3	EIF1AY	CARD9	LOC101928424
BFSP2	EPB41L1	CASC2	LOC101928731
BIN1	EYS	CCDC144A	LOC101929007
C15orf48	FAM180B	CCDC175	LOC101929726
C1orf162	FAM187B	CCL17	LOC102725057
CA6	FAM198B	CCRL2	LOC102725127
CALCRL	FAM221B	CCSER1	MIAT
CASC2	FBXO22-AS1	CD24	MRO
CC2D2A	FRMPD3-AS1	CD244	NAALAD2
CCR7	FRY-AS1	CKMT1A	NRG3
CCRL2	GIF	CLDN4	PATL1
CD1C	GSTA4	CNTNAP2	PLXNA4
CD244	GZMB	CST7	PTPRR
CD40	IGFBP3	CTRB1	RNF175
CD6	IGLL5	CYP1B1	RPS4Y1
CEACAM16	IL17C	CYP2S1	SERPINE2
CFH	ITGA9	DACH1	SHROOM3
CFP	ITIH1	DDX60L	SOX9
CIB4	JAM2	DEFB107A	TCP10
CLCN4	KCNH2	DGKB	TDRD1
CLEC17A	KIF17	DNAH5	TLR9
CLEC4A	LOC100128374	DPYS	TMEM210
CST7	LOC100132368	DRD1	TNFRSF17
CTRB1	LOC100287592	ECM1	TRHDE-AS1
CYP1B1	LOC100289120	EFTUD1	WNT4
CYP2S1	LOC100505940	ELK3	XLOC_l2_005152
DAAM2	LOC100506388	ENPP1
DAPK2	LOC100506457	EPB41
DHRS3	LOC100507600	EPHB3
DIAPH2-AS1	LOC101927491	EPSTI1
DNAJC27-AS1	LOC101927761	ERO1LB
DYNLRB2	LOC101928123	ETV3
EFEMP1	LOC101928405	FAIM3
EMP1	LOC101928694	FAM102B
EMP2	LOC101928731	FAM170B-AS1
ENPP1	LOC101929007	FAM46A
ENTPD1	LOC101929574	FGFBP2
EPSTI1	LOC101929641	FLNA
ERO1LB	LOC101929697	FRG2B
FAIM3	LOC101929726	GJA8
FAM102B	LOC102725057	GNG11
FAM25A	LOC284930	GNLY
FAM46A	LOC286382	GPR34
FCRL6	LOC619427	GPR35
FGFBP2	MAP1A	GRAMD2
FGR	MEF2C-AS1	GRIN2D
FOS	MIR100HG	GRIP1
FOSB	MIR17	HERC6
FSCN1	MRO	HMOX1
GALM	NAALAD2	HRK
GATA4	NEK8	IFI27
GFRA2	OVOL3	IFI44
GHRL	PLA2G5	IFI44L
GLB1L3	PLCH2	IFI6
GNLY	PLXNA4	IGF1
GPR34	POM121L12	IL7R
GPR35	PRDM13	INTS6
GPR68	PTCRA	ISG20
H2AFJ	PTPRR	ITGA7
HDAC9	RAB40AL	ITGAX
HDX	RASGRP2	KIF12
HELZ2	RGS7	LAG3
HIC1	RNF175	LAMP3
HIVEP3	RNF223	LBH
HMOX1	RPS4X	LBP
HNMT	RPS4Y1	LOC100128340
HOXA-AS3	S1PR3	LOC100129648
HRH3	SCARA5	LOC100131831
IFI27	SEMA4G	LOC100505664
IFI44	SERPINA6	LOC101927292
IFI44L	SH2D2A	LOC101927358
IFI6	SHROOM3	LOC101927592
IFIT1	SIDT1	LOC101927598
IFITM1	SLC11A1	LOC101927757
IFITM3	SLC22A8	LOC101928015
IFITM4P	SLC23A3	LOC102723894
IGF1	SMOC1	LOC102723927
IGFN1	SORL1	LOC440386
IGSF5	SOX9	LOC643355
IL18BP	SP7	LOC727710
IRF9	SPATA45	LRG1
ISG15	SPINK4	LSR
ISG20	SYNPO2L	MAN1C1
ITGAM	TAAR2	MB
ITGAX	TCP10	MCHR2-AS1
ITGB1BP1	TDRD1	MGAT5
KCNQ5-AS1	TLR9	MIR646HG
KIAA0368	TMEM210	MPDZ
KIAA1549	TRPM5	MPZL2
KIF5A	TRPV4	MPZL3
KIT	UGT1A6	MX1
KRT83	UMODL1	MYL4
LAG3	WNT10A	MYO1D
LBH	XLOC_l2_005152	NACAP1
LDOC1L	XLOC_l2_014098	NKG7
LFNG	XLOC_l2_015098	NRG4
LPHN3	ZNF695	NTS
LRG1		OASL
LY86		OR5K1
MAN1C1		OR9G9
MARCH1		OSBPL10
MCHR2		OSBPL6
MEIS1-AS2		OSGIN1
MINPP1		PALLD
MIR4458HG		PAQR9-AS1
MMP12		PARP9
MPZL2		PHLDA2
MRC1		PIGR
MRVI1		PLCD4
MS4A6A		PLEKHN1
MX1		PPP1R18
MX2		PRSS23
MYL2		PZP
MYO1D		RNA18S5
MYOM1		RNA5-8S5
NFAM1		RNF225
NGFR		RTN4R
NKG7		S100A3
NLGN1-AS1		SCIMP
NQO2		SCYL2
NR1D2		SERHL
NUTM2G		SEZ6
OAS2		SIGLEC17P
OASL		SLC37A2
OR52M1		SLC48A1
PALLD		SLC5A12
PARP9		SOCS3
PCDH1		SP140
PCSK5		SPECC1
PHLDA2		STYK1
PIGR		TMCO2
PKIB		TNFSF12
PLEKHH2		TUSC7
PLEKHN1		UBASH3B
POLL		UPK1A-AS1
PPP1R18		WEE2-AS1
PPP1R2P9		WT1-AS
PRAMEF11		XLOC_l2_000018
PSG3		XLOC_l2_003626
PTPRK		XLOC_l2_005287
RGAG4		XLOC_l2_007033
RGS18		XLOC_l2_010591
RIN3		XLOC_l2_013000
RNF24		XLOC_l2_013436
RPL3L		YWHAEP7
RPRM		ZNF467
RTN4R
S100A3
S1PR2
SAMD9L
SASH3
SCARF1
SCARNA17
SCIMP
SIGLEC10
SIGLEC11
SIGLEC14
SIGLEC17P
SIGLEC6
SLAMF8
SLC37A2
SLCO4C1
SNORD127
SNORD92
SOWAHB
SP140
SPACA3
STAG3
STRC
STYK1
SYCE3
TAS2R30
TBX18
TCTN2
TEX36-AS1
TGM5
THBD
TMEM261
TNFAIP2
TNFSF12
TPTE
VSIG4
WTH3DI
XLOC_l2_001196
XLOC_l2_004640
XLOC_l2_009887
XLOC_l2_012847
XLOC_l2_013873
XLOC_l2_015033
ZBTB46
ZC3H18-AS1
ZNF366
