# Supplementary material for: Lineage-specific RUNX2 super-enhancer activates MYC and promotes the development of blastic plasmacytoid dendritic cell neoplasm
Source: Nat Commun. 2019 Apr 10;10:1653. doi: 10.1038/s41467-019-09710-z (PMC6458132; doi:10.1038/s41467-019-09710-z)
Supplement: Supplementary file 5 — Supplementary Data 2 [file 41467_2019_9710_MOESM5_ESM.xlsx]

## Sheet: Sheet1
Supplementary Data 2. List of up-regulated genes and down-regulated genes in BPDCN cells versus normal pDCs in humans and mice
Up-regulated genes murine BPDCN_vs_pDC	Down-regulated genes murine BPDCN_vs_pDC	Up-regulated genes CAL-1_vs_pDC in human	Down-regulated genes CAL-1_vs_pDC in human
Myc	Fcgrt	NKD2	MX1
Ngfr	Lefty1	TYRO3	DNASE1L3
Alpl	Nrp1	CDT1	COBLL1
Enpep	Adam11	CKAP2L	SHD
Hist1H2Ah	Ccr9	GINS2	GZMB
Trib2	Gpr171	TOP2A	CLIC3
Ccnb1Ip1	Cd300C	CDH17	PPP1R14A
Kcnk1	Pacsin1	CENPF	FAM46A
Bcat1	Clec9A	SPC24	KRT5
Pou2Af1	Myo1F	CDC20	SELL
Cenpv	Cxcr3	MYBPC2	ATP6V0A1
Vpreb3	Ptprf	TK1	PACSIN1
Ehd2	Cd7	HPDL	SCRN1
Ccnf	Rnase6	NCAPG	GPM6B
Cplx2	Klk1	RAMP1	MMRN1
Pde2A	Lag3	DLX1	KRBA1
Rasl10A	B3Galnt1	GPT2	TUBG2
Uchl1	Sh3Bgr	CCND1	ACSS1
Lrrn4	P2Ry13	CTSG	CYP46A1
Nefh	Sla2	AURKA	SERPINF1
Cldn10	Clec10A	SIX4	PELI1
Nol9	Flt3	CDCA5	FOS
Rsph1	Hs3St1	CENPN	IDUA
Insm1	Fyb	MKI67	EPHB1
Slc6A15	Cdh1	PSAT1	PEPD
Cth	Ldhb	HES6	MX2
Ankrd13B	Tlr7	ATP9A	PARP12
Otub2	Cd4	AURKB	CACNA2D3
Myl4	Pltp	ELOVL6	IL10RA
Slc39A2	Fcer1G	CENPM	TLR9
Pipox	Rbm47	CCNB2	SLA2
C1Ql1	Cd200	ASF1B	TTC21A
Mpp3	Gsn	PABPC4L	WNT10A
Ms4A1	Alas2	UBE2T	SERPINF2
Pax5	Tbc1D8	ACTN1	IGF2BP2
Angptl4	Tyrobp	CBX2	P2RX1
Cdca7	Ddr1	CEP55	GAPT
Egfl6	Cd68	BAIAP2L1	ATP6V0E2
Foxf2	Clec12A	QPRT	TSPAN13
Dtx1	Ptms	MYO6	OAS2
Arsi	P2Ry12	TRIP13	MAFB
Sat2	Ptafr	MACROD1	TCEAL3
Pcsk4	Sema4C	PPM1E	PTGDS
Cdkn2A	Fads3	GCAT	RAB32
Rassf6	Srgap3	TRIB3	JUN
Arvcf	Ccr5	ESPL1	ADRB2
Galnt14	Ppfia4	PAQR4	DOCK1
Akap12	Tnfrsf1A	SPRY2	DUSP1
Tnfrsf19	Cybb	SLC6A9	PLS3
Asns	Adap2	CEP70	PECAM1
Thop1	Paqr5	MTHFD1L	IL18R1
Shmt1	Lrp8	TUFT1	PTPRM
Dok3	Lair1	CDCA7	BEX4
Ltbp4	Hsd11B1	PUS7	S100A9
Igf2Bp3	Klrd1	HOXB7	BCL11A
Eml1	Pld4	ST8SIA1	TNFSF13B
Ell3	Tcf7L2	CAMP	MMP11
Slc16A1	Cfp	SLC37A4	ZFP3
Klf9	Dntt	POLR3B	PFKFB2
Ebf1	Slc9A9	SRXN1	TMEM9
Fcer1A	Atp2A1	CHAF1B	DRD4
Acsl3	Zyx	PBK	SCARA5
Hes1	Atp1A3	DTNA	CSF1R
Edaradd	Alox5Ap	LTA	RNF165
Chchd10	Cdh5	TERT	HK1
Slc35F2	Rnd3	GTSE1	MGAT4A
Xylb	C1Qb	MND1	NOTCH3
Steap3	P2Ry14	FANCE	RIMS3
Xrcc5	Timp2	CIT	PRKCH
Smtnl2	Tcn2	MCM2	PTCRA
Kcns1	Gria3	GPR68	MTX3
Hesx1	Gna15	PRRG1	ST3GAL4
Rnf125	Gapt	TFCP2L1	IL18RAP
Myo1E	Itgax	TMEM97	ISG20
Rasgrp1	Havcr1	LTC4S	FGD2
Rsph9	Inpp4A	PROS1	SERPINI2
Adarb1	Xkrx	HMMR	KLF6
Tubb3	Grm8	TNF	FBP1
Dcbld1	Pnck	SATB2	PNMA3
Poll	Tsc22D1	SHMT2	IFIT2
Selenbp1	Cyth4	GPR63	APCDD1
Rbm24	Upb1	CDC25A	YPEL5
Spire1	Socs3	PKMYT1	SCAMP5
Lef1	Sort1	TUBA4A	GLDN
Tspan32	Rhd	ASS1	IFI44
Eps8	Gas7	KIF24	PLEKHG4
Cad	Ncf1	KIF20A	CD93
S1Pr1	Cd300Lf	MCM10	ATF4
Cpne5	Gbp6	SPIN4	CHST10
Lingo3	Lifr	FOXM1	CD300LB
Fam167B	Usp18	TROAP	ENPP2
Kcnk5	Rgs10	PFKM	ABHD15
Gstcd	Zc3H12C	LAT2	RNF144B
Ppat	Fes	RHPN2	SH3TC1
Pik3C2B	Il17Rb	SRPK1	NRBP2
Pear1	Tns1	ADAMTS18	SLC22A5
Impdh1	Iqgap2	PLEKHG3	DNAJA4
Nt5Dc2	Nfam1	GMNN	DAPK2
Eps8L2	Maged1	NUSAP1	PROC
Fzd9	Sdc3	AHRR	SASH3
Dctd	Rai2	RASL11B	STK17B
Tcam1	Nfkbiz	KDELC1	IQSEC1
Pus7	Irf7	VPREB1	ATP13A2
Prg2	Cd69	TUBA8	IAH1
Smyd2	Cib2	PTTG1	KYNU
Slamf7	Pir	CDC25C	DPPA4
Chst7	Sh3Bp4	RAB26	RALGPS1
Actr3B	Ccr2	BRCA1	CYYR1
Nr1D1	Cd28	MB	ARRDC5
Gfi1	Plek	RECQL4	PPP1R13B
Srm	Rnf122	RRM2	CLEC4F
Slc1A4	Sirpa	DHRS11	NOD2
Shmt2	Sec24D	CDCA3	JAM3
Exosc6	Rgs18	CCNA1	ITPR1
Slc19A1	Sntb1	NT5DC2	AEBP1
Hist1H2Ai	Arl11	BIVM	FLNB
Rcc1	Rgs1	TBL1X	CXCL16
Tpst1	Frmd4A	TIMP1	XKR8
Daglb	Angptl7	FITM2	CHST15
Csrp2	Nbl1	PKN3	TBXAS1
Trip13	Dnase1L3	CCNF	DUSP23
Mthfd1	Evi2A	PARD3	CD14
Endog	Prkch	CKS1B	IMPACT
Camkv	Gypa	MRPS26	FAM69B
Itga6	Hoxa7	SLC25A23	PRKCB
Mnd1	Chdh	SPRED1	RGS1
Ccne1	Gpr160	RFC2	CDH23
Gja1	Gbp4	CCNA2	MAP1A
Lyar	Map3K8	UBE2C	PTK7
Wdr34	Atp2B4	RRM1	CD68
Rangrf	P2Ry6	PIK3R2	LCN12
Mif	Ifi44	TIMELESS	ITM2A
Camk2B	Cyp27A1	TNFRSF4	EMILIN1
Vpreb1	Serpinh1	FCGBP	CD36
Chek1	Cd200R1	IPO11	HAMP
L2Hgdh	Slc46A3	DTL	IDS
Abhd14A	Mn1	ZC3HC1	EPSTI1
Ctps	Tnfaip3	LCT	PLAGL1
Zfpm1	Clec4G	OPLAH	KCNA5
Hspd1	Rpgrip1	HJURP	CDRT4
Ppa1	Plaur	RASD2	COL24A1
Snx8	Gpr35	DCXR	IGFBP3
Cd320	C1Qa	WNT10B	MAP3K2
Socs2	Ccl3	SLC7A1	ST6GAL1
Ahcy	Irak2	UNC13B	CIB2
Uhrf1	Axl	ASB13	SLC11A1
Rrp1B	Jun	DDN	B2M
Gar1	Abhd6	FAM98A	ETS1
Sh3Bp5	Cds1	TYMS	KLF11
Bag2	Fam83F	TRAP1	GHRL
Dna2	Hmgcs2	KIFC1	VCAN
Plcd3	Cd8A	EPAS1	BLK
Dtd1	Cd300A	MCM4	MSRB3
Cd81	Itm2C	INHBE	RAB4A
Stxbp1	Cd163	TRIM47	FUT7
Eno1	Lmo2	HSDL1	RGS2
Pycr1	Il12Rb2	ASPM	NOTCH4
Ifrd2	Slc2A6	BYSL	SEMA4F
Ikzf3	Tex2	NUP37	CD52
Exo1	Gpr162	MNS1	PNPLA7
Psmg1	Fmnl2	ATAD2	ITIH4
Zap70	Ly6K	CSPG4	LY6E
Mthfd1L	Ccl5	NUF2	SLC44A2
Wdr12	Fgfr1	KNTC1	ADAM19
Rasal1	Arhgef10	ETV5	CCNL1
Bcl7A	Foxr1	GEMIN6	KCNMB1
Aimp2	Kynu	DARS2	HCST
Slc17A9	Apba1	CD300LF	IRF9
Pecr	Eepd1	NKAIN2	NDRG1
Hmgb3	Phactr2	CDCA2	GPR183
Coq7	Ctsw	ARG2	TBX19
Grwd1	Hmox1	NDFIP2	SLC37A1
Atad3A	Cadm1	SF3A3	KRT73
Rfc4	Ramp1	TESC	XAF1
E2F2	Kbtbd11	TNKS1BP1	PPM1M
Umps	Fads2	PLXNA1	KIF17
Marcksl1	Plxdc2	TLN2	ITM2C
Lhpp	Emilin1	AVPI1	GUCY1A3
Ran	Ctsb	ONECUT2	SLC6A16
Gins1	Ctsh	SKAP1	ZFYVE26
Tpi1	Vegfc	RGL1	ABHD6
Ppan	Slc4A1	RACGAP1	GIMAP4
Hells	Ctnnd2	STK39	PTPRO
Akap1	Kmo	PSRC1	SCARB2
Faah	Gpr183	IGFBP4	RPS6KA2
Nolc1	Mx1	SHCBP1	SPON2
Mcm7	Gpr25	NEK2	PHEX
Ccdc125	Pdzd4	RAI14	KAT2B
Pxmp2	Snca	TNNI2	GLCE
Pole	Vcam1	RPS21	ADORA2A
Mybbp1A	Lzts1	HOMER3	PTPRE
Prps1	Anxa5	NECAB3	RAB15
Xk	C1Qc	EXO1	ZDHHC17
Hmga1	Klf6	MLLT11	ALOX5
Gsto1	Tmem86A	CDC6	CLN8
Nasp	Hemgn	CCL24	USP9Y
Nop16	Cmah	LPAR5	SERPING1
Ruvbl2	Eya1	PMPCB	NFE2
Gart	Cmtm3	GTSF1	TYROBP
Gcsh	Lynx1	CHCHD4	ACCS
Gga2	Rab6B	TTLL12	DDX60
Npm1	Prrt1	RGMB	PDE4B
H1Fx	Slamf9	ROR2	ASAP2
Fam136A	Npc1	ECT2	ZC3H12A
Mcm10	Peli2	STIL	DACH1
Mybl2	Cebpa	GATC	ADCK2
Cd55	Btbd3	PTPRK	PNOC
Impdh2	Hoxa9	TST	NPC1
Ncl	Slco3A1	KAZALD1	CSRP1
Polr1B	Hivep3	INSM1	MYO7B
Zhx2	Ltbr	MRPL13	CCND2
Cd22	Cox6A2	FASN	BEX2
Gemin4	Klrk1	RPUSD2	TRO
Gmnn	Parp8	TMEM106C	JAZF1
Pde3B	Laptm5	PAFAH1B3	CLASP2
Chchd4	Mx2	HSPA1A	GM2A
Pole2	Kdr	CENPH	LNX1
Ydjc	Pgam2	CHST7	REC8
Fignl1	Rilpl1	IL23A	MARCKS
Hsph1	Gpr174	INCENP	ARHGAP25
Lap3	Bcl3	CCNB1	IRF7
Nup37	Fyn	NPM3	HTR3A
Pfas	Ccdc102A	WDR62	BTG2
Pa2G4	Ppp1R9B	KIF21A	PAFAH2
Ftsj3	Csf1R	KIF11	ZDHHC14
Pdss1	Atp1B1	TIPIN	SIK1
Pmf1	Gpr18	RAPGEF5	SLC15A3
Psat1	Scrn1	ADSSL1	CFD
Tmem41A	Grn	TIMM10	SIDT1
Ldha	Klf4	PRLHR	IFITM3
Dut	Il7R	SDK2	YPEL1
Vegfa	Cebpd	CAPN9	NRSN2
Set	Ptpro	SUZ12	UPP1
Chaf1A	Fam46C	SLC39A14	OBSCN
Phf19	Rtn4Rl1	NDUFS7	GALNT11
Entpd5	Fgr	ETS2	EDEM1
Dus4L	Samsn1	KCNK12	MAP3K8
Tfdp1	Gab3	DOK3	SCHIP1
Nsun5	Dse	SMAGP	GNG7
Wdr4	Enpp5	POU4F1	HS3ST1
Bdh1	Irf8	CELSR3	GDPD5
Gemin6	St3Gal6	RNASEH2A	MYO5C
Mcm5	Phlda3	PDLIM7	SH3D19
Uck2	Wfs1	XYLT2	GBP5
Gnl3	Pkp3	POP7	EGR1
Polr3G	Bst2	RGS16	SECISBP2
Polr1A	Parp3	NQO1	HIPK2
Lig1	Tmem176A	CDH15	ZMIZ2
Fcrl1	Antxr2	TACO1	BLNK
Ccne2	Hck	RCOR2	KCNH8
Abcb6	Tcf4	RFC3	MAG
Hspa2	Stat4	SPC25	VIPR2
Bzw2	Slc40A1	SNRPG	IL3RA
Fabp5	Ccdc88B	KIF2C	MAPKAPK2
Kif20A	As3Mt	SRRD	OSBPL5
Nup43	Dusp1	CLCN4	CNTNAP2
Lpcat4	Bmp2K	PCCB	SETBP1
Lsm2	St8Sia1	DKK4	NFKBIZ
Ptpn7	Hsd3B7	MSH6	ATP8A1
Lrmp	Ptger4	MYC	LENG8
Tada2A	Sdc2	HSPA1B	FAM183B
Kpna2	Mansc1	CKS2	WDR49
Cdc6	Slc37A2	KRT71	RRAGC
Nanp	Stox2	IGF2BP3	SCT
Ppil1	Ebi3	CLDN7	CD37
Cd79B	Erbb3	PHACTR3	CD164
Mrpl12	Basp1	GTPBP4	PTGS2
Cacybp	P2Rx7	FAM189B	AKAP13
Wdhd1	Abr	UBE2M	CXCR3
Eif4Ebp1	Tmem176B	RFWD3	FMNL3
B3Gnt5	Cln8	TNFRSF10B	SNTA1
Gpam	Pdgfa	GJB2	CYTH4
Tmem97	Meis1	GAR1	C5AR1
Nup85	Adora2A	OCA2	CTSF
Prmt5	Cx3Cr1	EIF3C	FZD3
Mrto4	Coro2A	MAGOH	CITED4
Pprc1	Khk	NR1H3	TBC1D14
Ttc27	Dap	ENAH	TGFB3
Cdc20	Rps6Ka1	CMTM4	RNF213
Nop58	Arhgap5	EMP1	CEBPD
Pdk1	Tceal8	CYB5R1	SRGN
Chtf18	Dusp9	RGS12	IL2RG
Chaf1B	Fstl3	ATP1B3	RAB4B
Nhp2	Igf1R	YARS	H3F3B
Cenpn	Aif1	CLNS1A	ATP9B
Psip1	Tigit	PTCH1	SESN3
Rrp12	Ncald	MOV10	GNMT
Erh	Pls3	DNASE1L2	CACNA2D4
Timm9	Arhgap6	GAD1	GAS6
Cdc25B	Mgst2	ARHGEF12	HIVEP1
Fam118A	P2Ry10	ADSL	ZFP28
Heatr3	Notch3	TPD52	PHC1
Nme4	Il1Rl2	NUP155	CREB3L2
Pitpnm2	Nfe2L3	FAM83D	OSBPL10
Fam111A	Pld2	PRDX4	PANX2
Prkar2A	Epha2	UBAC1	HERPUD1
C1Qbp	Nucb2	CENPA	GNPTAB
Nme1	Ccl2	CDC42EP4	LAPTM5
Samd1	Snx18	LONP1	DNAH1
Nat10	Alcam	RSL24D1	KLF13
Nudcd2	Hs3St3B1	FCRLA	VASH1
Rad51	Lrrc25	CDKN3	HERC1
Ube2Cbp	Scn3A	KIF3C	LGMN
Smyd5	Slc41A2	CCDC150	CDKN2D
Gpatch4	Btg1	DGKG	SLC16A5
Prmt7	Renbp	LSM2	APP
Mcm3	Abca5	HSPA4	SH2D3C
Eif2B3	Traf1	PLOD1	STK32B
Suclg2	Rcn3	MRPL14	NFKBIA
Tspan4	Fos	SHC3	CUX2
Rrp9	Arrdc4	ALDH18A1	ATP2B4
Ccnb1	Fndc3B	OTOS	DGKQ
Dkc1	Slc27A1	NQO2	JAK1
Zmynd19	Scpep1	TUBA1C	PODXL2
Plk1	Rab33B	HIST1H4B	SLC44A1
Pcgf6	Slfn5	THAP4	LITAF
Mrps22	Armcx6	EIF5B	QRICH2
Nup133	Tmem154	ATP5G1	TEAD2
Rad54L	Cacna1E	AURKAIP1	SLC9A9
Pold2	Pmepa1	FOXD4	PILRA
Gemin5	Itgad	KLHDC3	CRAMP1L
Eif3B	Vav3	LDLR	PAPLN
Rrp15	F13A1	LMNB1	SLC40A1
Polg	Cnn2	MUC1	SNCA
Lfng	Csf2Rb	ITPKA	CSF3R
Bub1B	Dtx3	YARS2	CD247
Hist1H1A	Rell1	BAG3	TMEM51
Prim2	Fam129A	DLGAP5	TGFBI
Polr3H	Rsad2	EPO	CRAT
Ptgr1	Isg15	TKT	SLAMF1
Rars	Inpp4B	SLC16A1	SCN9A
Nsun2	Hpgd	UQCRH	SELP
Rrs1	Plod2	CENPP	NYNRIN
Pdf	Ptpre	E2F6	EPHB6
Cinp	Ifnar2	SLC16A3	PMEPA1
Aurkb	Tmem150A	MRPL12	TACC1
Cdt1	Plekhm3	FANCI	TMEM170B
Dtl	Fmo5	NARS	ADCY4
Prim1	Cav2	MCM6	KANK1
Mthfd2	Ly6D	SPRR2E	TXNIP
Rfc3	Slc35E4	PSMC5	SERPINB9
Eme1	Plcb2	HSPB6	OFD1
Phb	Itgal	ZFP90	CXCR5
Zwilch	Apod	PTGER2	RHBDF2
Zbtb12	Tlr9	CD151	CD7
Hirip3	Hpse	CCDC58	CD163
Dhfr	Calcrl	SUV39H1	HAPLN3
Pdap1	Fosb	FAM43A	DHX58
Eef1E1	Rbpms	PSPN	LMF1
Dnmt1	B4Galt4	PSPH	KDM5B
Aprt	Ccdc122	HMGCS1	SVIL
Ankrd37	Havcr2	NCALD	TMEM71
Amd1	Mfhas1	CENPE	SSPO
Hspa9	Spns3	PTCD1	ARHGEF4
Cd19	Rasl11B	PPT1	SAMD9L
Ncapg	Lst1	PRC1	CD180
Slc7A1	Slc44A1	PRUNE2	RABAC1
Rsl1D1	Lpin1	PLK4	GLCCI1
Fam162A	Abhd15	FRAT2	VAMP1
Rcl1	Psap	NCAPD2	EP300
Nup155	Lat2	RPP21	STAB1
Kif2C	Nrg2	SPATA20	TBC1D8
Tipin	Hmgn3	CCDC68	SERPINE2
Fanca	Sytl1	FAM129B	STAT1
Gtse1	Gpr146	ICAM5	TREX2
Arntl	Aldoc	SOBP	USF2
Fpgs	Hpcal1	NSUN2	DAPK1
Wdr46	Calcoco1	MIF	F13A1
Ranbp1	Tmem8	SKA1	TCF4
Nop14	Nek6	CTNNAL1	TMEM106A
Xpot	Asph	LIG1	TNFRSF1B
Abcf2	Il10Ra	PCGF2	ZFP82
Tyms	Cd180	CCPG1	SLAIN1
Hist1H1B	Dock10	SPRYD3	BTG1
Fasn	Zcchc24	ERO1L	KHNYN
Sdad1	Lilra6	SLC35E4	NPC2
Scrib	Fbxo6	CNIH4	TUBB1
Haus6	Man1C1	MYBPH	BST1
Gars	Rrad	EMG1	CUZD1
Crip1	Lpp	EZH2	N4BP2L1
Pabpc4	Fxyd5	NINJ2	KMO
Rad54B	Plvap	EPRS	TTC14
Cenph	Tnfaip8L2	BUB1	ARHGEF10
Oip5	Sesn2	SS18L2	ARHGAP17
Rpa2	Lzts2	WDR76	CXXC5
Rrm1	Pkib	VIPR1	UBQLNL
Tomm40	Lgals4	NLRP6	MIA3
Psmg3	Rgmb	MTHFD1	RGS7
Fkbp11	St14	ALG3	TCEAL8
Mcm2	Cyfip1	PLK1	TNFAIP2
Gpsm2	Fam105A	FANCG	NRP1
Isyna1	Cacna2D4	FLRT1	CTSS
Nudt5	Cpeb4	INPP4B	LDOC1
Ldlrap1	Egfr	METTL1	ANKAR
Ass1	Ern1	PPA1	MTM1
Pigf	Jak2	CDCA4	IRF8
Pola1	Slc29A3	FAM57A	JMJD1C
Heatr1	Ctso	IGFBP7	MAP3K14
Elof1	Plxnc1	MCTS1	DUSP8
Rcor2	Tbc1D2B	LDLRAP1	LRRC36
Shcbp1	Ifit3	GMDS	CD74
Tsen15	Irf1	HDAC1	CLK1
Dis3	Phf1	SMOX	NGLY1
Slc1A5	Smox	CLIP2	LASP1
Mcoln2	Cd82	ANKRD9	TRPM2
Anp32B	Tmem163	LAMA1	CCDC84
Cks1B	Agtrap	MPZL2	FCHSD2
Espl1	Foxj2	WNK4	DNER
Esco2	Armcx3	SLC25A15	CX3CR1
Cdca8	Fbxo17	PKP4	GBP2
Tcf3	Tspyl4	NME1	RASSF4
Brip1	Tmem63A	ZFHX2	POLB
Brix1	Spp1	TJAP1	ARMCX1
Mgst1	Gng12	SPRY4	H6PD
Mettl13	Adrb2	SLC6A6	AHDC1
Trim16	Ell2	RPUSD4	TRIM38
Tuba1B	Laptm4B	TRHDE	MEGF6
Pus1	Creb3L2	RRP15	CAT
Skp2	Rogdi	AIMP2	SYK
Ercc6L	Stat2	ZMAT2	CRYM
Insl6	Gramd1B	SAP30	C1QB
Exosc7	Bcl6	UGT3A2	IFIT1
Nip7	Padi2	SLC35F2	GRAP
Cdca5	St8Sia4	NFIX	ARF5
Wdr36	Rgs2	ACO1	SLC4A3
Dap3	Ahnak	ERC2	C8G
Ruvbl1	Kank2	TLR3	CMKLR1
Senp5	Mctp2	GCSH	TOR1AIP1
Cbx2	Ifnar1	MLST8	OGT
Apex1	Trim36	SERPINA6	ZFP36L2
Nudc	Tubb2A	PPRC1	TRAPPC9
Psmg2	Bend4	ZWINT	NAT8L
Nop2	Stat1	XPO5	GJC1
Nup62	Spic	HIST1H3C	ORMDL3
Nap1L1	Tagap	PAICS	RILPL1
Nop56	Als2	PRDX1	ASAP3
Hdgf	Prkca	HCN3	TGFBR2
Mcm8	Xbp1	ENO3	LILRA5
Adap1	Sell	DOCK5	RAB11FIP1
Dusp3	Sp140	AGAP3	PHF21A
Kntc1	Itgb3	ERCC6L	PIWIL4
Nup93	Rras	UNC93A	CYTH1
Lrpprc	Naga	PELO	TBC1D9
Ncaph	Tspan31	KIF21B	RHOB
Ttk	Kdm5B	TATDN1	B4GALT1
Mcm6	Cd27	UBE2F	RNF24
Pola2	Lgals3Bp	VPS37C	NAP1L5
Fastkd3	Zbtb20	NIP7	RENBP
Cenpp	Cd38	MRPL20	DOPEY2
Xrcc3	Tmed3	KIF15	TBC1D10C
Usp10	Ahr	PTGFRN	ABCA1
Prmt1	Marcks	TARS	GALNT3
Polr2F	Flot2	PUSL1	MTHFR
Padi4	Iqsec2	ACAT1	AP3S1
Stmn1	Gab2	CSTF2	FOXO3
Syvn1	Epsti1	PSMD14	VWF
Naf1	Adssl1	GPATCH4	KLHL6
Eif2B1	Rab11Fip5	NUDT3	SLC25A45
Pfkfb3	Il21R	DYNC1I1	SALL2
Nop10	Cd244	MRTO4	COL18A1
Zfp64	Ldlrad3	RPL6	F2R
Cct8	Dirc2	FIBP	BEND6
Ube2T	Ssh3	BSG	IFNAR2
Utp20	Enpp4	HEATR1	CDKN1A
Ddx21	Cdyl2	HPD	MAPRE3
Ipo5	Actn1	ALDOC	SPHK1
Fbxo5	Arl10	SPNS2	MED12L
Nudt4	Tom1	MELK	PIK3CD
Polh	Itgb2	VEGFA	A4GALT
Utp18	Pik3Cb	CD244	NPHP3
Id3	Pqlc3	GALR3	EPB41L3
Fam60A	Entpd1	STK36	SLC41A2
Bysl	Ctss	ZBTB7B	FAM168B
Paics	Trex1	SEMA3A	KLF2
Noc4L	Notch1	BIRC5	RRBP1
Sbk1	Stom	CPLX1	PIP4K2A
Ccna2	Fut4	PRIM1	CTSB
Eif2S1	Irf9	GFRA3	SPSB3
Kif18B	Sema4B	NCAM1	PHLDB2
Rrm2	Cd47	SLC25A19	IGSF10
Zadh2	S100A9	RNF181	UGCG
Eprs	Selplg	TMC8	PLEK
Mdh2	Tspan2	LLPH	BSDC1
Snrpd1	Clcf1	SRRM4	VPS45
Cct3	Kctd12	NDFIP1	ANPEP
Nup205	Pmaip1	CD33	TBC1D4
Fam53B	Asah1	E2F7	GPBAR1
Pla2G12A	Maml2	NOP14	EPHA1
Aldh18A1	Irf2Bp2	COIL	PPARA
Dars2	Elane	LSM4	ARHGAP12
Nle1	Lcp2	XRCC3	ZDHHC1
Txnrd1	Cmklr1	RPS7	TPST2
Tcp1	Nfatc2	TNFRSF12A	CYP2U1
Klhl12	Pla2G16	KRTAP8-1	ANKRD44
Hspbp1	Itpr1	GFOD1	CMTM6
Dnajc2	Epcam	ADCY9	XBP1
Suv39H1	Armcx2	PSMD4	FGFR3
Htra2	Clcn5	PFAS	STAT4
Wdr76	B3Gnt8	LRPPRC	ZBTB20
Sfxn1	Atn1	EXOSC4	NAGA
Msh2	Gpr137B	UBQLN4	P2RX2
Siva1	Grina	C1QL4	CEBPA
Mtap	Satb1	CENPQ	MMP15
Abcb8	St3Gal2	EBNA1BP2	DAPP1
Ipo7	Ptov1	TPX2	VAMP2
Trap1	Nrip1	CHSY1	INSL3
Ebna1Bp2	Ypel5	GOT1	STK11IP
Exosc1	Slc25A24	CISD1	SPATA6
Wdr77	Rnf13	CAMK2A	RGL2
Ptma	Cdc14B	BCDIN3D	MAN2B1
Lyl1	Fndc3A	DEGS1	SENP6
Asf1B	Nod1	DNAJA3	CD47
Syncrip	Leprotl1	RXRA	SLC2A6
Mcm4	Taf9B	TMEM205	ODF2L
Ipo4	Pon3	GLA	FAM167A
Ncapd2	Sh2B2	CD300C	ACSBG1
Snrpa1	Trpt1	CNKSR3	TSPYL5
Josd1	Gns	PLD6	EPHA2
Nr1D2	Itm2B	LY6D	ARHGAP9
Exosc2	Sla	RFC4	MTSS1
Casc4	Hdac9	PPP1R14C	SP110
Kti12	Rnasel	NOLC1	MVP
Tsen54	Rab27A	PROZ	CSGALNACT1
Nuf2	Rabgap1L	RFC5	SLC2A8
Ifrd1	Ccnd2	SUOX	PLA2G10
Banf1	B3Gnt9	AGRN	APBB1IP
Ralb	Ier5	PPIL1	PHC3
Plk4	Id2	MTHFD2	SLC46A2
Igll1	Spsb2	PMM1	EVI2B
Fanci	Zdhhc14	RARS	PHF2
Cse1L	Itsn1	CAPN13	NCOA7
Nln	Isg20	HIST1H2BJ	ANTXR2
Dck	Abhd4	FAM104A	GNA11
Iars	Exoc6B	HEPH	ARMCX6
Noc2L	Bpgm	NPL	PDCD4
Ubqln4	Rras2	HIST1H4A	TLR7
Clspn	Ifit2	MUCL1	ZMYM2
Tsfm	H1F0	NOL3	ARID5A
Xrcc2	Ldlr	GBGT1	CHKB
Pomt1	Atp6V0A1	DUT	ADM2
Pop1	Trib1	LY6G6D	CCDC148
Magoh	Flnb	BPHL	PNLDC1
Trmt61A	Rcor3	MRPL48	CLCN5
Tmem107	Prr13	TRPA1	TMEM123
Acy1	Tns3	ICAM2	CSF2RA
Hspa14	Rassf4	NDUFAF2	SLC22A17
Tbl3	Sfxn3	PSMG4	BRSK1
Kif20B	Itgb7	DNAJC12	SOX18
Nudcd1	Rnf215	PRICKLE1	CCDC146
Hist1H2Ae	Tnfrsf18	S1PR3	STAT3
Ubap2	Dusp6	NCBP1	ATG4D
Nup107	Kif9	STYK1	FBXO44
Ddx1	Meis3	PLEKHH3	RASSF5
Sssca1	Zfp36	NDUFB9	CYHR1
Nom1	Ctnna1	METRN	MYD88
Cnn3	Dnase1L1	MRPL50	MGLL
Cyb5R1	Shisa5	USP30	RECK
Wdr75	Matn2	ZBTB9	FGL2
Dhodh	Sertad1	HARS	RNASE6
Tirap	Plekho1	ZFP36L1	SLC46A3
Lsm7	Zhx3	PHLDB1	KBTBD11
Cisd1	Unc93B1	WDR18	ANKRA2
Kat2A	Etv5	FBL	DOPEY1
Cks2	Tbxa2R	GSTP1	UBE2L6
Chst3	Lamp2	PELI3	CCR6
Chek2	Ly86	DBN1	SLC22A18
Cd79A	Ralgps1	MRPL37	ATP1B1
Smc2	Furin	CHAC1	SH3BGRL3
Eif5A	Ube2L6	GPR82	ECHDC3
Fxn	Slc39A14	COX10	CHMP4B
Pusl1	Cd52	CYBRD1	SLC25A34
Nsl1	Pdlim2	SLC29A2	SH3KBP1
Bop1	Capn2	DDB2	CYLC2
Pbk	Rhbdf2	MYO18B	CASP4
Nup54	Ltf	FBXO43	C1RL
Fastkd2	Glipr1	GFOD2	GNPTG
Phtf2	Trim3	TMEM136	DTX3
Ppm1G	Dhrs3	IL4I1	CD6
Nutf2	S100A8	PHB	CCNT2
Kif22	Zfp36L1	FCRLB	IKZF5
Ints10	Ap3M2	FRK	LYN
Bola2	Net1	EFNB3	ACTR2
Pgam1	Dnajb9	ITGB7	PSAP
Mrps27	Nfkbie	COMTD1	HVCN1
Yars2	Bcr	GTPBP2	LCP2
Supv3L1	Syngr2	RGS9BP	FBXO38
Hmgb2	Evl	PSMG1	NACC2
Dscc1	Dusp5	FAF2	TSPYL1
Mrpl35	Tcirg1	PRNP	LOXL4
Top2A	Plxdc1	RNPEP	CCBE1
Atic	Chst14	NOC3L	TTC12
Lonp1	Ppt2	PER2	RASD1
Slbp	Tapbp	MFNG	DACT1
Mutyh	Ifih1	EPHB4	ITGAX
Thg1L	Atp7A	FKBP4	ADPGK
Npm3	Tmem229B	TFR2	TRMT2B
Farsb	Acer3	SPHK2	TSKS
Ak2	P2Rx4	PHLPP1	HERC6
Nkrf	Ypel3	CADM1	CREBBP
Blm	Slpi	IRX5	GRN
Rnf219	Tspan13	BZW2	MYO9B
Cdc7	Smad1	EXOSC1	CTSW
Phb2	Nfic	STK33	SERTAD2
Snrpd3	Eml2	HMGB2	CLUAP1
Asrgl1	Tgfbr1	TNN	RGS18
Rad18	Lcn2	POLR2F	CBLB
Rpl5	Fam174A	RAN	DUSP5
Ptcd3	Ppp1R15A	FAM109A	DEFB4
Mrps18B	Gnb4	CARHSP1	VEGFB
Cd2	Flot1	LARS	PRKCD
Asap1	Slc35D2	GEM	KCTD18
Cbx5	Slco4A1	METAP2	TXNDC11
Pds5B	Fam102B	ABCB9	ZFP30
Ddx20	Fggy	STX1B	ARHGAP27
Tdp1	Slc44A2	CDK2AP1	CAPN5
Rtel1	Thy1	RBBP9	ST3GAL5
Pfdn6	Casp6	RBM28	TRIO
Trnt1	Tpd52	CHAC2	CD96
Sae1	Gltp	TRPM4	PCMTD1
Pno1	Haao	GLIS2	STAMBPL1
Tacc3	Tubgcp5	UTP20	RIN2
Pycrl	Syne2	GIN1	SEMA3C
Mrpl50	Arhgef10L	COG4	FSCN1
Tufm	Ccdc88A	MPHOSPH9	ETV6
Gstt2	Bcl2	PTPN12	GZMA
Strap	Plekhb2	SESN2	DBNDD1
Armc6	Pik3R5	MRPL52	IL27RA
Utp15	Il6St	ARMC3	MANBA
Lpcat1	Skap2	SNRPC	JUNB
Rangap1	Slc25A12	NDUFA4L2	P2RY13
Macrod1	Sik1	ARRB1	TNFRSF13B
Mrpl20	Gnaq	SLCO4A1	RELL2
H2Afz	Csf2Ra	BCL2	CCDC17
Mrpl42	Camk1D	NDC80	CBX4
Cd3Eap	Ero1Lb	PCDHA5	SNX15
Dctpp1	Ly6E	BASP1	NXF1
Tgif1	Afmid	PSMD7	CHST13
Timm50	Vmac	PMPCA	LEP
Got2	Pstpip1	MED28	CMTM8
Pif1	Cd9	FADD	CBR4
Bub1	Rab3D	MAK16	PCSK7
Snx2	Dennd1C	WDR3	ARL6IP1
Ecsit	Fam46A	EXOSC7	LAD1
Atad2	Rps6Ka4	DONSON	CMAH
Hist1H1E	Nckipsd	SNTB1	TRIM14
Gclc	Rasgrp4	CHN2	FRMPD1
Urb2	Sat1	FAM162A	RAB1B
Sac3D1	Xaf1	CASK	IL18BP
Mbnl3	Unc13D	PKD1L2	SLAMF6
Traip	Prcp	PSME3	SKAP2
Eif3I	Mapkapk2	MSI2	ARHGAP20
Rcc2	Gsr	PIGM	PPP1R15A
Timm10	Cd53	GZMM	OPN3
Hdac8	Ccpg1	PHF13	ITPR2
Metrn	Gem	ERI3	JSRP1
Fkbp4	Smarca2	MRPL10	SLC4A5
Uchl5	Lgals1	COPS5	DTNBP1
Snrpf	Slc14A1	ITGB3BP	SRP14
Enoph1	Card11	MTBP	HEMK1
Gcn1L1	Gm2A	CCDC51	SORL1
Cdk2	Tlr2	FEN1	ZMAT1
Prep	Orai3	TMEM92	MAPK8IP3
Ilf2	Stk3	FAM136A	SMARCA1
Cisd3	Bcl11A	DNAH10	DCST2
Mrps5	Anxa4	ATP6V1B1	TMEM19
Mrpl34	Ppm1M	MIXL1	FAM83H
Cenpm	Gabarapl1	ADAM15	SLC18A2
Rnps1	Amfr	ECHS1	CLEC12A
Chac2	Litaf	MICAL2	YTHDC2
Hist1H4D	Pip4K2A	SPATA16	CSF2RB
Snrpg	Abcc1	ESCO2	CD302
Ttc32	Tmsb4X	MRPL46	DENND5A
Mycbp	Hist2H2Be	GARS	CPN1
Lsm3	Klhl18	SLA	SATB1
Rad23B	Ssfa2	CNPY2	TSPAN9
Mns1	Atp8B2	PLOD3	MBD1
Lmnb1	Lbh	LAS1L	AHI1
Wdr5	Gpr137	KHSRP	EFHC1
Rnaseh2B	Fth1	XK	GADD45G
Acp6	Il10Rb	WDR34	COMMD6
Ccnh	Pfkfb4	SLC2A12	TAX1BP1
Wdr89	Dhx58	CTCFL	PQLC3
Mars	Hivep1	ATP2B2	DYRK1B
Mrpl19	Insig1	GAMT	LAMP2
Rpp30	Mef2A	ACACA	ZFHX3
E2F8	Vps37A	NUP133	SPOCK2
Ckap4	Sdc1	BOLA3	ELF3
Phf5A	Arsa	MVK	MNT
Ung	Map1Lc3A	INPPL1	ADHFE1
Cit	Ctsa	PGRMC2	SRPK3
Pole3	Tjp3	SEPHS2	ZDHHC19
Xpo4	Gng10	CHCHD6	FYN
Mki67	Dennd4B	SGCE	SERINC2
Cdk8	Ptprj	LPAR1	CD83
Rbm19	Anxa2	GMEB2	JAK2
Tarbp1	Etv6	TNPO2	SULF2
Ddx27	Tmcc2	HLX	DMTF1
Gapdh	Rwdd2A	RAD21	RAC2
Polr2J	Leprot	CCT4	TLL1
Ppih	Gng2	MRPS7	PZP
Ppm1F	Sp100	PRKD2	CYB5D1
Gfm1	Stx7	MMACHC	PRSS36
Mrpl47	Ltb	TWIST1	NPTX2
Pcna	Pqlc2	MED6	ABCA2
Aifm1	Ap1M2	LRRC14	TOX2
Immt	Card6	CPS1	TES
Tsr1	Sh3Tc1	PRPH	RUNX1
Pmm1	Wsb2	HS6ST3	SLC43A2
Ccdc58	Bin2	UQCRQ	STAT5B
Nob1	Rnase4	SLC7A6OS	NECAP2
Hsp90Aa1	Creb3	MTFR1	ABCG2
Kif15	Spn	GPX4	ARAP3
Irf4	Snx9	NSMAF	SYT11
Gspt1	Glipr2	TSEN15	CFC1
Aaas	Zfp90	CHD7	PSTPIP2
Fbl	Dnajb2	FILIP1L	LZTFL1
Ncapg2	Acvr2A	DUPD1	FAM193B
Dgcr8	Tmem50B	NR2C2AP	CD69
Glmn	Zc3H12A	PTPN11	TCIRG1
Coq5	Cd177	VPS53	KLHL8
Mrps7	B4Galnt1	NFIL3	SUMF1
Rnaseh2A	Tmem219	ADAMTS16	SEC61B
Ccdc34	Casp1	MRPS18C	PIK3AP1
Mdm1	Tep1	TRAIP	DOCK2
Sf3B3	Usp20	MTA3	RCVRN
Cdca3	Stard3	CD70	BNIP3L
Ccr7	Stk17B	AFMID	UBC
Eftud2	Wdr81	POLR1E	HIST1H1C
Noc3L	Chd2	PSMC3	SLC35D2
Wdr74	Cirbp	FXR2	AGER
Wee1	Nfkb2	LMNA	WFS1
Gpn3	Decr2	NT5C	TBC1D2B
Cenpa	Stat3	UAP1	RAB39B
Ola1	S100A6	TMEM33	TLR5
Telo2	Ptprc	MLYCD	DHX40
Tnfrsf13C	Smpdl3A	ATP5J2	GPR142
Tpx2	Il12A	KCNQ3	GABBR1
Icam2	Ppm1L	BEST3	SRGAP2
Etf1	Inf2	BCAT1	ARMC5
Rfwd3	Klf11	SPRYD4	PLD4
Mrpl22	Sgk3	BEND3	CCDC117
Ndufab1	Ptprs	CSRP2	ARHGAP24
Tubg1	Matk	MEX3A	CAPN11
Pes1	Rnf130	NUP205	FEZ2
Rad1	Stk38L	GNL1	EXOC2
Psmd7	Rasa4	CLIC1	SPIB
Slc25A32	Atxn7	PIGU	SH3BGRL
Hint1	Arfgap3	SYT6	UNC93B1
Memo1	Apoe	NKX2-1	RAPGEF1
Cdca2	Arhgef6	GINS4	TMEM63A
Rsl24D1	Pim1	EEA1	DPEP3
Dnajc11	Ift57	PLAUR	GLIPR1
Mrpl1	Dclre1C	GMPR	RCBTB1
Exosc8	Nptn	MRPS22	SEC24C
Klhdc2	Sgpl1	FAH	APAF1
Pigl	Serpinf1	STK3	LAIR1
Mrps18A	Vamp2	SGPP2	ST14
Ube2C	Prkcd	GEMIN4	CNTNAP1
Eif1Ax	Lrch1	EIF3A	DEDD2
Zc3H8	Unc119	NPFFR1	JAKMIP2
Nol10	Clstn1	NPTXR	FBRS
Timm23	Npc2	ZC3H10	SLC16A12
Hist1H4I	Edem2	SCG5	NUDT11
Psme3	Map7D1	SRM	MEIS1
Agk	Sh3Bp2	RAD51C	MICAL1
Ddx54	Abca7	MRPL17	CAPN3
Ppp1R8	Plac8	CD38	ESR2
Xrcc1	Pmvk	PHF23	USP32
Pelp1	Skil	RNASE9	OOEP
Park7	Tnfrsf1B	DCAF10	CTRC
Pik3R2	Cxxc5	SNRPF	PARP11
Clpp	Nfkbid	YDJC	CD53
Hsp90Ab1	Cst3	CENPJ	GRAMD1B
Nek2	Spty2D1	LTBR	NOXA1
Incenp	Fuca2	OIP5	SIPA1L2
Las1L	Uvrag	BUD31	IQGAP2
Prpf19	Pik3Ap1	ODF3L2	BAIAP2L2
Rpf2	Acsl4	CASC1	AFM
Serbp1	Btd	TTC27	DMC1
Kars	Mbp	DTD1	PEX6
Hspe1	Rgl1	RPL23A	STMN3
Hmmr	Zfyve16	DENR	IRF2BP2
Mrpl15	Prkcg	SAAL1	FAM105A
Ddx39	Lmf1	RND3	MLLT6
Prdx4	Calhm2	PARP1	GRASP
Traf5	Sh2D3C	CCNB1IP1	CCL3
Hadh	Fam3C	FBXL20	TUBB6
Impa2	Cebpb	CLIP3	IL18
Depdc1B	Relb	ACTA2	AES
Ino80E	Sgsh	PEX7	CCDC107
Stil	Arhgap24	CFP	GSTK1
Abce1	St3Gal1	LYAR	SLC25A42
Rps2	Armc7	ACY1	TANC2
Carm1	Camp	KIF14	EXT1
Pgam5	Slc25A45	RPF2	ALDH3A2
Rabggta	Aim2	UGDH	SLC5A8
Polr2B	Dyrk1B	ZMYND19	RTN1
Wdr18	Sertad3	TSPO	DOCK10
Mrps28	Foxo3	CHEK1	SCNN1A
Dbf4	Gpr155	HSPE1	TNFSF12
Gtf3A	Rhob	PARP2	BCL3
Phgdh	Tom1L2	U2AF2	ARPC3
Pgk1	Synj1	TIFA	GSDMD
Rpl12	Mef2C	OTOL1	STARD5
Ncbp1	Capn1	TMEM208	OCRL
Smn1	Dennd2D	LUZP4	AR
Nup188	Nudt22	CDK5RAP2	ARSA
Hist1H2Ab	Gimap6	NFE2L1	RNF31
Atp5G3	Hlx	HNRNPF	KIDINS220
Elac2	Uba7	MAP1B	ROBO3
Surf6	Blcap	SH3BP5L	HSD17B11
U2Af1	Palm	CORO6	SYT5
Prelid2	Nenf	EDC4	LEPROT
Psmc3Ip	Vopp1	NDUFB11	ACAD11
Kif11	Manba	DYNC2H1	CDH1
Pfdn4	Ostm1	PIR	MYOM2
Pwp2	Coro1B	RPP40	LRGUK
Slc43A3	Sema4D	ABHD4	SLC15A4
Fen1	Bscl2	URB2	SLC9A5
Got1	Crybg3	DSG2	PBXIP1
Nif3L1	Rnf166	VKORC1L1	ULK1
Smarcc1	Tet2	PCOLCE	SNX22
Alkbh8	Atp6V1D	ACSS2	MXD4
Stard7	Tacc1	NKIRAS1	UBE2A
Isy1	Fyco1	NUDT5	CMTM3
Nfs1	Ech1	SORD	CALCOCO1
Pebp1	Ptpn6	ERAL1	HPS1
Pitrm1	Btg2	FAM163A	RET
Prpf31	Camta2	FER1L4	RBM15B
Stoml2	B2M	COX5A	CPNE1
Mtrr	Dnajb14	PRTG	ACAP2
Exosc3	Rufy1	IFRD2	TMEM225
Msh6	Slc9A1	VEGFC	ARHGAP1
Thoc3	Utrn	SLC19A1	ACY3
Sephs2	Scarb2	RPL39L	ARAP2
Cdc34	Tmem173	MYLK3	LDLRAD2
Apobec1	L3Mbtl3	CAMK1	GRTP1
Psph	Irf5	NAT10	SCML2
Nusap1	Pde7A	RABEPK	GNAS
Tomm20	Qsox1	BPNT1	ENG
Setd6	Arhgap25	TMC4	SMPD3
Usp1	Aldh3B1	LMOD1	UBR4
Slc7A5	S100A13	IGFN1	VHL
Denr	Il3Ra	SV2C	PNMAL1
Gpd1L	Parp4	DDRGK1	DHTKD1
Atp5G1	Ercc5	PSMB4	PLEKHA1
Eif2B5	Hoxb4	FGF8	UBL3
Bola1	Adck2	CSE1L	TTYH2
Ndufa12	Slc12A4	AKAP7	CCDC152
Chtf8	Nfkbia	UNK	HIST2H2BE
Stip1	Phkb	ABCC4	PTPN1
Sf3A3	Cbfa2T3	WDHD1	COG3
Ncbp2	Ncoa1	PNMA1	GPATCH2
Rabggtb	Zscan29	RRP7A	SETD2
Fubp1	St3Gal4	NR2F6	AKAP10
Parp1	Mier3	ZMYND10	ENTPD1
Ybx1	Nudt16	TRIM10	CPNE3
Snrpe	Adcy7	PDF	MPPED2
Sars2	Wdr13	FBXO36	VPS39
Det1	Nudt18	IMPDH1	TBC1D5
Fkbp1A	Pacs2	PTGIR	NPR2
Larp7	Pik3Ip1	NANP	NBEA
Fkbp3	Pip5K1C	NFIC	ZC3H7A
Nol11	Zmiz2	ZBTB12	DLGAP4
Rpl14	Ikbip	FARSA	POLD4
Mrpl2	Iffo1	MVD	SNAP91
Atp5B	Dctn6	BLVRB	CLEC2D
Polr1D	Cd164	MAPK6	HYOU1
Txnl4A	Bloc1S2	KRT75	SPINK5
Ndufa10	Acbd5	FAM19A3	CTSC
Spag5	Rel	HIST1H3B	TAOK1
Ezh2	Gadd45A	JOSD2	PNPLA2
Chchd1	Tyk2	MRPS23	LTBP3
Rps12	Tmem189	RANGAP1	SND1
Cdca7L	Dusp7	PNLIP	GSN
Cdk4	Dennd5A	TOMM34	KIF7
Gadd45Gip1	Pcyt1A	DDX52	SRC
Rpa1	Phyh	MAPK12	SEC23A
Wdr3	Trafd1	BRD7	AP2A2
Lsm4	Gna11	PLAG1	ZDHHC2
Ddx18	Mgat1	MRPS17	PTPN18
Hnrnpab	Tcta	RPL13	M6PR
Timeless	Trim14	HIC1	PLA2R1
Polr1E	Mknk1	PKIB	LRCH3
Rpa3	Runx1	PECR	RAB11FIP2
Aatf	Ctsd	NOL11	TM9SF1
Entpd6	Golm1	CCNE2	FYB
Dhx37	Pbxip1	TAF1D	TRPC1
Bard1	Rrbp1	ZSCAN29	STOX1
Mrpl49	Chst15	SGTA	UAP1L1
Snrpa	Aldh1B1	RIN1	ECSCR
Ndc80	Tspyl1	TRIM7	ARRDC2
Tsen2	Mkrn1	PGAM5	MAMDC4
Slc29A1	Lipa	TCTE3	CLEC7A
Mphosph10	Tapbpl	RAB40B	PIAS1
Cyc1	Sgcb	FBXL18	GIMAP8
Spc25	Fam69A	ATG7	RAB11B
Rpsa	Mthfs	CDK4	SNX19
Qtrt1	Stard5	TNFAIP8L2	DYRK3
Thbd	Cldnd1	KCNIP2	SHANK3
Ptges3	Tmem9B	PRAMEF20	SGPL1
Tex10	Ppard	P2RY2	OLFML2A
Nup160	Tmbim6	TTK	RAPGEF2
Dusp2	Zeb2	GDF15	FUT4
Pitpnb	Zufsp	PTPRG	RNF19B
Ikbkap	Nab1	TSEN2	AKR1D1
Cct7	Tctex1D2	IDH3B	LY9
Rbbp8	Cpne3	MAP3K6	ZXDB
Eif4E	Klf3	PDXK	FGFR2
Bms1	Nucb1	SIX5	EIF1
Nudt1	Acsl1	PPM1L	BTBD6
Ckap2	Hmgcs1	SFTPB	IGSF8
Fancf	Mgrn1	ABHD5	MAP1LC3A
Tysnd1	Tnfrsf14	SPTBN4	PPM1J
Eno3	Trim5	ZSWIM1	ARHGAP30
Rpap3	Slk	JPH1	PHKB
Tfap4	Hist3H2A	APEX2	DENND4C
Rad51Ap1	Thap3	SENP8	SRPR
Pwp1	Pglyrp1	ASGR2	S100A6
Dlat	Pecam1	CCNE1	TRAF4
Suz12	Ulk2	E2F8	SERHL
Tcof1	S100A11	MYH13	DNAJB7
Ahsa1	Lasp1	ANO4	WDR47
Pnpt1	Cd74	DEK	ALDH5A1
Rfc2	Junb	SNAI2	SLC25A29
Plscr3	Pycard	GXYLT2	SCN1A
Adsl	Kctd14	MAGI3	TATDN3
Usp39	Tmem59	OSR2	PRDM8
Znhit6	Fads1	RBM14	TEX12
Polr2H	Trappc5	AARS	PARP9
Tars2	Dag1	TRMT1	ATL1
Rpl27	Scand1	RAB3IP	SOCS1
Metap2	Abhd2	SLC1A4	IFFO2
Ipmk	Ogfrl1	COL15A1	SDCBP
Aurka	Adam19	EME1	SERTAD1
Rpp14	Txnip	RAD54L	SMC6
Utp14A	Rasal3	ATF6	DCAF6
Nudt9	Dhrs7	EXOSC6	IQCG
Nol8	Tm7Sf3	RASA2	CSNK1E
Bckdhb	Tiparp	PFDN4	NEK11
Trim37	Pdia5	RNF20	CD3D
Fam129C	Rsu1	AK2	NR5A1
Tardbp	Hexa	PVALB	TRIM6
Cenpi	Nme3	VRK1	FCHO2
Trim28	Arhgap27	DHODH	ADAP2
Cpsf2	Homer3	RANBP1	LRCH4
Dhx33	Klf2	FUK	BIN3
Idh3B	Serp1	NUDT6	LCOR
Hmgb1	Rhobtb2	ADARB1	NOTCH2
Ripk3	Scamp2	CHCHD1	NDN
Mecr	Hhex	DSCC1	FURIN
Cbx3	Lims1	CENPI	NLRC3
Mtx2	Mtm1	KLHDC4	VANGL2
Pgd	Idh1	NUDT15	STXBP5
Rps27L	Herc6	CYP2E1	PTPRC
Pabpc1	Fam160B1	CKLF	FGD3
Topbp1	Vps26B	EXOSC3	MAP4K4
Psma6	Adar	DRAP1	TMEM25
Slc25A10	Slc12A9	CSN3	TEX2
Rev1	Bbc3	PRPF40B	S100A8
Klhdc4	Usp11	PRMT1	ADCY7
Utp6	Sorl1	SIGLEC15	PSD4
Cdk2Ap1	Eid1	PLAT	DBNL
Pkmyt1	Pias3	PIWIL2	CLMN
Snrnp40	Trpv2	SOX12	AP2M1
Prpf3	Slc35A5	NAT8	DPYSL2
Ube2S	Secisbp2L	ING2	PPA2
Slc25A5	Cflar	HOMER2	ABTB2
Swap70	Cmas	GMPS	CHAD
Eif4G1	Tap1	FKBPL	GSPT2
Nmral1	Galnt2	TMEM120A	ZFP14
Usmg5	Mvp	NDUFB10	SSFA2
Wdr61	Dapp1	FAM187B	ZNRF2
Trmt1	Inpp5K	NUDCD1	GIMAP6
Tk1	Pde4A	UBXN8	HEATR5B
Rnmt	Srd5A3	AMTN	ALCAM
Dcakd	Il27Ra	EPB41L2	KATNAL1
Ndufc2	Lipe	SNX8	IL11
Itpa	Nfatc1	CREG2	H2AFY
Dph2	Lrrk1	AKTIP	MAGEA3
Eif1Ad	Tmc8	POLR2I	FBXW4
Ccdc86	Trim24	RAVER2	CCDC50
Rwdd2B	Fbxl4	THG1L	CTSH
Mrpl45	Mxd1	SETD6	MTF1
Nucks1	Arl6Ip5	SDAD1	ZMYND15
Camk2D	Gaa	MADCAM1	ZFYVE27
Ccnb2	Fam13B	POLQ	IREB2
Wdr6	Hexb	ODF3	TLR1
Pms2	Wbp1	PTPN7	ZMYND8
Ttf2	Slc2A3	ARSG	IL12A
Rpl21	Acox3	SLC24A2	SAT1
Ada	Creld1	STAG3	PLEKHG1
Mtch2	Pip4K2C	DNAJC17	SAP130
Oxnad1	Tnfrsf13B	TBC1D16	SAMHD1
Ddx56	Siae	TNFRSF18	WDR37
Glrx3	Slc35C2	COMMD4	NAPSA
G3Bp1	Rnf103	ADAP1	SYTL4
Ppid	Pnrc1	TMEM126B	CAMTA2
Tuba1C	Lsp1	WDR92	NADSYN1
Mrpl17	Eps15	IMP3	SOX10
Ppp2Cb	B4Galt3	JAKMIP3	ZFC3H1
Cpsf4	Lyn	SARS	SEC61A2
Prpf38A	Eng	HSPA4L	MGAT1
Spc24	Wbp2	PRSS2	PLAC8
Mad2L1	Filip1L	AGPS	DENND4B
Eef1B2	Arl4A	EIF4E2	MYO1D
Xpo5	Hbp1	SLIT1	COCH
Smpd4	Fbrs	MRPL47	RIN3
Ints2	Rab24	AHCY	TIE1
Gtf2H3	Tfe3	BRF2	PRKAR2B
Lmtk2	Gpsm3	HIST1H4C	CXCL9
Trim27	Acap2	STX3	CTSO
Paxip1	Map4K5	SLC39A3	DCP1B
Rhoh	Mvd	ITSN1	RAF1
Guk1	Slc25A36	TMEM145	PIGS
Tars	Rnasek	CENPV	TRIM45
Arhgap19	Reep5	SDHAF1	STAT5A
Mrps10	Cd44	TXNDC17	PKIA
Usp14	Zswim4	BAG2	TSC22D3
Pom121	Tnip1	NME2	UFM1
Cdc42Ep3	Stoml1	DAGLB	CCNB3
Rbm14	Aig1	TTF2	TPP1
Tmem69	Slc39A11	ACD	PRR5
Asf1A	Slc38A9	MRPL27	LIPA
Znhit3	Syap1	TTC39B	RCE1
Hspa8	Aes	DYDC2	TMPRSS13
Bach2	Fam160B2	MRPS2	PRKX
Thumpd1	Dcxr	FBXO31	GPC3
Cpsf1	Prkcb	PANK1	CRTC3
Tomm22	Malt1	CPSF2	FES
Polr1C	Mgat4A	CXCR6	SPG11
Tmem11	Prkag2	TRIP6	MAGT1
Cct2	Clcn4	TMEM11	SLC4A8
Iars2	Pja2	LCE6A	KLHL15
Mrpl11	C1Galt1C1	SLFN5	COL4A3BP
Guf1	Hsdl2	HEBP2	MTMR14
Nme6	Serinc1	SSU72	MYO9A
Mrpl36	Slc48A1	EEF1E1	SELPLG
B3Galnt2	Sdf2	GPN2	ELMO2
Txnl1	Sumf1	TSPAN17	CD4
Hnrnpa1	Capg	WDR41	TMCO3
Ssrp1	St6Gal1	SH2B2	COBL
Afg3L2	Macf1	RPS26	ANKRD29
Rbbp7	Cdkn2D	NLE1	DNAJB9
Ampd2	Eif4E3	PIF1	ATP11B
Cox18	Vamp8	ZKSCAN5	PLEKHM1
Eif2B4	Parp9	POGK	OCIAD1
Eif4A1	Ptpn1	ATF5	SERPINI1
Rpl6	Foxo1	TTC26	ESD
Gtpbp10	Herpud1	LRRC59	PIM2
Gnl2	Aga	CDK10	HSPB9
Gpn1	Surf4	SLC39A8	CYB561D1
Eif4H	Spata13	GPR17	TRIM52
H2Afx	Zbtb38	KIF22	SCYL3
Aarsd1	Cmtm6	SLC29A1	TMED10
Tmem64	Pink1	CD72	DNAJC4
Kif18A	Cdc42Se2	LARP4	TDH
Dtymk	Nfkb1	NSMCE2	COX16
Rps8	Spag9	FAF1	MKRN3
Imp4	Stxbp2	GPSM2	RASGRP4
Eif3G	Arhgap17	NENF	CHMP1B
Mat2A	Tmem106C	PSMF1	DNM2
Mad1L1	Klhl22	FBXW9	HEATR4
Eif2S2	Pml	RPS6KB2	TMEM176B
Rbks	Nsmaf	ARHGAP21	C2CD4B
Zranb2	Ccnd1	STX1A	CDYL
Med18	Ext2	DDX28	FGF20
St13	Stambpl1	WNT1	YPEL3
Hnrnpd	Cd2Ap	PLA2G4F	B3GALNT1
Sdhd	Tspyl2	PPP2R2A	PSMB9
Chd1L	Tbc1D9B	LRP5	ACTG1
Acp5	Uso1	SF3A2	COX6A2
Lzic	Mcoln1	ANKRD46	NCOA4
Grpel1	Yipf2	NLRX1	ELL
Idh3A	Vps54	B3GNTL1	TDRD1
Rae1	Lgals3	BRI3BP	LIPG
Sephs1	Os9	GABRA3	L3MBTL3
Wdr55	Zc3H12D	POLR3C	GSX1
Ammecr1	Mospd1	KCNN2	CIITA
Pfdn2	Commd3	PAX6	OAS3
Elp3	Ccdc82	E2F4	PTH2R
Baz1B	Hcst	ACBD6	DNM3
Bccip	Atp6V0D1	COMMD5	CR2
Maz	Cyb5R3	ESPNL	LIME1
Uba2	Tnni2	TMEM44	EXOC6
Rpp38	Fgd2	RIMBP3	SNX9
Lsm8	Lrrc8D	LIX1L	SNAPC1
Ipo13	Ceacam1	KPRP	WNT9B
Dph5	Itfg1	E2F2	MYADM
Dpy30	Man2B1	FAM173B	LRP1
Abhd11	Arid5A	CDNF	CHRAC1
Uqcrc1	Myo18A	PRPS2	PTPN22
Elp2	Samd9L	ALKBH2	NKTR
Polr2D	Siah2	TFAM	PRKAG2
Cfdp1	Serinc5	TRMT12	SASH1
Add3	Vgll4	DDX20	VAMP5
Psmc1	Jund	LYG2	BCAR3
Tmpo	Hdac5	GADD45GIP1	KRTAP10-4
Ddx19A	Dock8	NIPSNAP1	FNDC3A
Rwdd1	Lman2L	SYNPR	LYSMD4
Xpo1	Zcchc6	CIAPIN1	KRTAP22-2
Pcbp1	Gba	TH	IL16
Hip1R	Rara	LBX2	STAP1
Mrpl16	Zc3H7A	HIST1H2AH	CCNDBP1
Chchd2	Jmjd1C	KANK4	SLC15A2
Kpnb1	Adpgk	CSTL1	SLC25A35
Mpp6	Dnajc3	CYC1	PELI2
Mrpl3	Fam117A	SLC25A13	CHD9
Pinx1	Arid4A	CEBPB	ANXA6
Ndufb6	Notch2	KCNH5	TIAM2
Skiv2L2	Slc9A7	MASTL	VPS8
Ahctf1	Srebf2	ERLIN1	WDFY2
Ywhah	Ppt1	CS	KBTBD2
Hist1H2Bc	Pik3Cg	SORBS3	LRRC26
Srpk1	Arrdc3	ADAT2	IFI35
Atpaf2	Ppp1R13B	CMTM1	ZIC2
Rpl22	Dbnl	GTPBP3	FLVCR2
Mrps30	Glcci1	KLHDC7A	ARPC5
Syce2	Ubc	PDLIM1	MATK
Mrps11	Sqstm1	SLC41A1	TK2
Yars	Hint3	PPAN	UBP1
Mrps2	Zfand3	RRS1	ADAMTS17
Eif6	Vamp3	F11	RAB2B
Mrpl38	Rac2	PRR11	TSC2
Hars	Tmem55B	IL17F	ZZEF1
Tfam	Atp6Ap2	DHRS7B	LANCL1
Rabepk	Nek7	PLIN2	LY6G5C
Mrps9	Uap1L1	UCHL5	ARF1
Pin1	Rgs14	PIP5KL1	CCR1
Sumf2	Atp6V0B	ZHX3	DNAJB2
Pfdn1	B3Gat3	LLGL2	IFNA1
Prdx6	Anks3	SNHG11	PRAM1
Mrpl13	Hif1A	BLM	ELF2
Polr2E	Rnf11	CNTN1	CBLN3
Gtpbp4	Ddi2	PRKD1	PDCD7
Sf3A2	Cln5	ANKRD35	PNRC1
Nipsnap1	Mtmr1	TTLL6	FOXA1
Ddx55	Idua	WDYHV1	CLK4
Mrpl23	Ccndbp1	KNG1	LRRC8D
Atp5O	Pttg1Ip	FKBP11	MARK3
Timm13	Uckl1	KCNK6	ZC3H12B
Hddc2	Cln3	MRPL24	USO1
Chd1	Inpp5B	CATSPER3	DMXL1
Ssb	Abca3	VAX2	NR1H2
Nus1	Evi2B	CYP4B1	CTNS
Birc5	Rhbdd1	ATAD3A	CCR2
Cycs	Rab8B	GLI3	RGS6
Dph1	Rp2	TXNDC12	NHLRC3
Rpl36A	Atp6V0C	COX4I1	ASPHD2
Wdr92	Fdft1	RPA3	DPP9
Pdcd2	Hsp90B1	PDE12	LY6K
Srfbp1	Tbc1D14	SLC25A4	ZCCHC7
Nup35	Ctns	CALML4	RPH3AL
Dnajc9	Atg9A	PPP1CC	CLEC4D
Sfpq	Spin1	FAM186B	FBXO15
Prpf4	Pim2	SLC25A44	NCOA1
Cep55	Gabarap	TUBD1	TSC1
Ppp1Cc	Rhoq	TOPBP1	CILP2
Hdac2	Prdx5	FIZ1	MKNK1
Mrps17	Rab5B	EIF4EBP1	CCDC102A
Prkci	Fam3A	PCDHGB2	ARHGEF6
Psmd12	Pigv	B4GALT5	CFLAR
Clns1A	Clk1	XYLB	RIC3
Crls1	Vav2	PTGES2	LBH
Eif3L	Rnf167	GPN3	RBP7
Sord	Ddx5	DOK2	MYOT
Tomm6	Lrpap1	RASA4	KCNK10
Api5	Fam98C	FZD2	OSTM1
Mrpl21	Tmem184B	GALE	CCDC88B
Psmc2	Bphl	NSFL1C	CASD1
Mrpl9	Tle3	EIF1AD	ALOX5AP
Kif23	Gne	FOXD2	RASSF8
Prdx1	Ankib1	MXI1	TRIM8
Ralgps2	Tk2	GPHN	TCF7L2
Eed	Cmpk2	LAGE3	NPNT
Rps10	Bet1L	RNGTT	PLA2G2D
Polr3E	Magt1	SLC5A5	TCP11L1
Cops7A	Man2B2	FLCN	TMCC1
Atp5J2	Rhog	ATL2	INO80D
Thoc1	Pik3Cd	PANK2	PHF20L1
Lsm5	Gpx1	LLGL1	ARX
Ppie	Degs1	AARS2	TRIP12
Dnaja3	Icam1	ZBTB3	TRRAP
Trmt6	Cnpy3	MC3R	BVES
Bcap29	Tmem203	VARS	MED12
Cars	Cpne2	CENPB	AMZ2
Prmt3	Lpin2	GTF2F2	SYAP1
Nrm	Ifi35	CYP27B1	FPR1
Mak16	Znrf1	NOB1	GGA3
Lars	Ctdsp2	RSAD1	PTPRS
Rpl4	Csgalnact2	LRRC20	TMEM80
Ppp1Cb	Tap2	ST5	MKRN2
Gtf2H2	Zdhhc20	CBWD1	SLC7A9
Cby1	Cdc42Se1	CEACAM18	DUSP18
Rps19	Golga2	RTEL1	TMEM55B
Dus1L	Cdk2Ap2	CACNB1	CXCL10
Nedd4	Uhrf1Bp1L	CDC23	IQGAP1
Otud4	Tax1Bp3	CCDC77	KIF13B
Pop5	Gpr132	SHMT1
Rps15	Chpf2	CDC34
Krr1	Tspo	DCC
Nol6	Tmem192	KIF20B
Fbxo31	Fuca1	RERGL
Gtf2H4	Birc3	GSR
Sod2	Lrch3	MRPS18B
Farsa	Fnbp1	PSMB7
Rfc5	Sec11C	KRTAP1-3
Zcchc10	Slc39A1	NPSR1
Cenpc1	Spint2	PLCH1
Elovl6	Man2A2	GTF2H3
Ckap2L	Nudt14	SOCS2
Dnajc21	Sqle	WDR74
Taf1D	Med22	TRAPPC4
Eny2	Rnf31	SLURP1
Haus4	Txndc15	RPA2
Rrp8	Sh2B3	GGH
Med24	Pik3R1	TPK1
Acot7	Herpud2	POLR3GL
Bap1	Slc35E3	TRIM36
Dera	Cyb5D1	RCBTB2
Psmd14	Taok1	LGR4
Mogs	Ezh1	CDH13
Wdr73	Itgb1	DUS4L
Ube2K	Gdi1	POMP
Psmd3	Cnnm4	EFCAB1
Cops5	Atf6	ADORA1
Psmd8	Bcl2L1	CCDC86
Tnpo3	Tnip2	SYMPK
Dsn1	Ttc17	UPF3B
Snrpc	Bin3	MYO19
Sart3	Stx6	SCO1
Tnpo1	Tgfbr2	BMS1
Prdx3	Baz2B	KRTAP9-3
Nup50	Esrra	TUBA1A
Mios	Glt8D1	MRM1
Samm50	Lpgat1	GRPEL2
Eef1D	Cbl	WSB2
Dnaja2	Atp13A2	CDH8
Coq6	Rilpl2	MEX3D
Surf2	Ccdc97	HDDC2
Lmnb2	Snx13	RNH1
Cdc25A	Rfxank	ASL
Psmd1	Elmod2	FGFR1
Poldip2	Ehbp1L1	SLC17A9
Twistnb	Rbl2	SGIP1
Sf3B4	Myd88	RPIA
Larp1	Sh3Kbp1	CACNB3
Ptbp1	Myadm	PRKAG3
Psmc5	Sdccag8	LCMT1
Mlh1	Tor2A	ZKSCAN3
Actl6A	Mpnd	GAPVD1
Mrpl54	Tpst2	IMMP1L
Elmo1	Glce	CPA6
Isg20L2	Arhgap4	UHRF1
Ucp2	Tuba1A	KDELR3
Mrpl44	Pxn	GFM1
Mtf2	Vps39	TMEM120B
Ubtf	Tbc1D20	DPH5
Cdca4	Trim26	CLPP
Ide	Picalm	SLC1A5
Idh3G	Gtpbp2	GAD2
Lrwd1	Serinc3	RNF34
Eif4A3	Elmo2	EARS2
Hibch	Wdr37	NUDT16
Cdk6	Psmb9	NXT1
Ndufa4	Polr3Gl	HAUS8
Mettl1	Necap2	ARHGAP5
Grsf1	Impact	KCNQ2
Eef1G	Tor1Aip1	FAM129A
Atp5A1	Adamts10	MAPKAPK5
Pold1	Ankrd44	CHRDL2
Fcf1	Dock2	SLC35B4
Ddx10	Anxa6	MRPL15
Snrnp35	Cfl2	RND1
Rpl38	Hps3	DHX32
Rbm28	Slc18A2	MNX1
Mrps18C	Pitpna	CUL1
Mfge8	Fgfr1Op2	EIF2AK1
Taf6	Gramd1A	PCK2
Jmjd6	Tpp1	HIST1H2AI
Slc25A4	Gabarapl2	TBC1D20
Cnot10	Spcs3	LYZL4
Ints5	Gnai2	TRAF3IP2
Nudt21	Pepd	DDX55
Mknk2	Tes	CXXC1
Larp4	Dtx3L	RTN2
Uchl3	Wdr91	NDUFV3
Rplp0	Cast	AMMECR1L
Eefsec	Recql5	NDST1
Plrg1	Rtn4	AQP7
Ndufs6	Tbc1D22A	NLRP3
Rpl7L1	Hspa5	KLHL11
Magohb	Tmem185A	TDO2
Anapc1	Cnp	FLAD1
Fdx1L	Fam122A	TOMM40
Apoo	Abcd1	CLPTM1L
Pdha1	Tmem50A	RASGEF1C
Eri1	Peli1	GART
Dars	Naglu	DDX25
Exosc5	Arid3A	MAPKAP1
Cox7A2	Mcfd2	RAB3GAP2
Glrx5	Slc35B1	SPINK4
Cox17	Setd2	ADO
Ipo11	Aagab	MAT2A
Txlna	Smap2	AKAP14
Hnrnpu	Coro7	CSNK2B
Alg8	Rmnd5B	BCKDK
Rplp2	Abcg1	CCNG1
Oat	Ubl7	HIST1H3G
Esf1	Ctsz	PFDN5
Neil3	Tgfb1	TFDP1
Snrnp200	Gna12	MED20
Atf1	Arl8A	OSGEP
Rpl29	Itga4	NAT6
Atp2A2	Sil1	PITPNC1
Rpl28	Orai2	GPR84
Ndufs1	Pxmp4	LEMD1
Zbed3	Vps37C	TCF19
Cnbp	Srgn	ARHGAP11A
Pdcd5	Rnpepl1	DMPK
Dffb	Zdhhc13	RNFT2
Mapk6	Gatad1	ZWILCH
Hspa4	Baz2A	FUBP1
Mrpl27	Pnpla7	C2CD2
Gramd4	Dhcr7	ZBTB7C
Rbm3	Commd6	MFSD3
Dcps	Blvrb	TRIM25
Naca	Socs1	LYRM1
Nsmce4A	Ccdc28B	MRPS18A
Dek	Cyba	DDX39
Smarcb1	Eif2Ak2	SMC2
Cct4	Atp6Ap1	UNG
Susd3	Oxr1	BNIP3
U2Af2	Atg10	PLAGL2
Rps27A	Pcyox1	ROMO1
Cdkn2Aipnl	Bnip3L	ABI3
Gtf2A2	Vhl	N6AMT1
Tmem70	Gpr108	MS4A12
Ythdf2	Cltb	EIF3B
Ube2J2	Ccnl1	CBR3
Ndufv1	Dnajc4	ARTN
Rpl10A	Qpctl	DIABLO
Pabpn1	Btbd2	MRPL23
Rps21	Med10	MYL6B
Llph	Clcn7	PUS3
Psmb7	Snx20	RBM12
Mrps31	Mapk9	DDX10
Fkbp5	Taldo1	LRRN2
Romo1	Crtc2	RHBDD3
Alkbh5	Akap13	SDS
Lias	Dyrk3	MRPS9
Rprd1B	Mia3	ZC3H18
Tkt	Mtmr14	MCM7
Mtg1	Ndfip2	PRMT5
Tfb2M	Cobll1	DCP2
Eif3C	Sirt2	H1FNT
Dynll1	Chmp4B	FAM83A
Cox10	Map1Lc3B	MSH2
Smarca4	Lrrfip1	PSMA4
Vdac3	Btla	FANCD2
Mrpl37	Kdelr1	ETFB
Bub3	Tmem167B	EIF4E
Rps5	Rasa3	CAPZA1
Eif4E2	Myo9B	COQ3
Rpl23A	Tax1Bp1	YWHAG
Tssc4	Kptn	UBR5
Ube2N	Tmem30A	ZNRD1
Ubac1	Atp8A1	SMYD3
Ncln	Edem1	HCFC1R1
Ect2	Rmnd5A	FHL2
Hnrnpm	Laptm4A	H2AFZ
Pin4	Tm2D1	KIF23
Sf3A1	Snx5	INTS2
Neu1	Tln1	KRT33B
Msra	Ip6K1	HIST1H2BM
Kcnn4	Trim8	FBXW8
Cul4B	Mbnl1	NMRAL1
Mrps15	Snx15	KCTD9
Rps26	Gmppa	DACT3
Atp5J	Creld2	ST13
Vars	Anxa7	AASDH
Ndufaf1	Sec61A1	HELLS
Ankle1	Myo5A	HOXB5
Ppp4R1	Cib1	SLN
Dnttip2	Nbr1	DDX11
Nedd9	Fam45A	PRL
Pold3	Tnfaip8	GADL1
Cyp20A1	Kcna3	RNF168
Anp32E	Il17Ra	YIF1A
Adrm1	Mbnl2	PCMT1
Tcerg1	Prex1	GRIK3
Ubl4A	Mlycd	E2F3
Cct5	Hcls1	EIF5A
Cpsf6	Araf	NANOS2
Wbp11	Rab21	FBXO45
Zcwpw1	Pfdn5	DCTN4
Eif5B	Map3K3	ADRM1
Rad21	Atp6V1G1	IPO7
Ubfd1	Taz	LIG3
Psma5	Kdm1B	TRIM29
Phpt1	Zmynd8	CYB5A
Phf6	Ifitm3	MRPL38
Katna1	Tmem127	ETV1
Gins4	Rabac1	YIPF5
Psmb3	Ptpn18	YEATS4
Rps25	Atp11B	GTF3C2
Rpl15	Arhgap30	MTG1
Ube2V2	Nr3C1	RBMX2
Psmd9	Clk3	SDF2L1
Senp3	Rap1A	STYXL1
Kpna1	Rgl2	SUMO2
Btf3	Rapgef1	ZC3H8
Dld	Tcf12	POP1
Helq	Gosr2	TRMT61A
Psmc6	Cap1	MUM1
Cetn3	Sh2B1	DHRS13
Oxa1L	Tfrc	CAMK2D
Alg3	Foxred2	CCDC124
Acp1	Zfp36L2	CD300LD
Ercc2	Aph1A	NAE1
Haus5	Rnf114	NDUFA6
Ndufa9	Creg1	DRD3
Lgals9	Gnptab	PGP
Thyn1	B4Galt1	CCDC127
Zdhhc16	Sh3Bgrl3	LCA5L
Dstn	Slc12A6	PPM1D
Rps19Bp1	Map4K2	XIRP2
Dcun1D5	Fbxo11	MCRS1
Mettl5	Mapk3	FARS2
Rpl7A	Galt	SNX21
Rnf126	Ccdc50	MIOX
Drg2	Tpm1	UHRF1BP1
Lmbrd1	Capns1	SPATS2L
Rnaseh2C	Dpp4	CNNM3
Ezr	Ogt	BCL9
Tpp2	Sppl2A	PPIH
Nvl	Ncoa4	CHRNB2
Parl	Krcc1	SFXN4
Ppp5C	Jak1	WDR4
Mrpl28	Sp110	PCLO
Pmpca	Sdc4	NIT2
Nars	Ncoa3	PI4K2A
Gtpbp6	Cd48	NLGN2
Pim3	Bloc1S1	ERF
Nans	Chuk	MRPL2
	Atf6B	DVL2
	Rab3Ip	ZBTB42
	Prr5	SARS2
	Chmp5	NUFIP1
	Hmgcr	CTU2
	Cmtm7	MTR
	Dmtf1	PSIP1
	Cdk5Rap3	COX8A
	Man1B1	BSCL2
	Nsdhl	SMUG1
	Hmg20B	CCDC87
	Trabd	MFSD5
	Ppox	FDX1L
	Snn	APRT
	Foxn3	NDUFA8
	Lamp1	ATP5G3
	Sdcbp	BCL2L12
	Ehd4	ANKRD45
	Cog1	FAHD2A
	Derl1	PTDSS1
	Ier2	HDGF
	Ncstn	ABCC5
	Arap1	MLPH
	Bet1	TUBGCP4
	Runx3	CEP72
	Tmed10	NFXL1
	Fam120B	PALB2
	Dnajc7	APOOL
	Diaph1	ALG8
	Pnkp	TAF5
	Akap8L	RUNX1T1
	Slc15A4	UROS
	Snap23	CARS
	Kctd10	FOXK2
	Il16	FGF14
	Hmox2	SPRN
	Galnt1	PAN2
	Rab2A	B3GALNT2
	Epn1	CDH18
	Pigp	UFSP2
	Ppdpf	SNAPC4
	Snap29	GAL3ST2
	Dnajc14	CCDC149
	Vcpip1	PRDX2
	H3F3B	RPUSD3
	Jtb	MRPL35
	Psmb8	ZFP37
	Crlf2	ACTR6
	Crot	ARL2
	Traf4	NCAPH2
	Pex5	BAIAP2
	Capn5	METTL7B
	Arf3	ATP6V1G2
	Rpl31	TMEM79
	Tex264	LDHB
	Fundc1	UTS2
	Chmp1B	FBXL6
	Ano6	RBM18
	Nt5M	B4GALNT1
	Sh3Glb1	NEK6
	M6Pr	TULP1
	Tmem43	EPHX1
	Pdcd4	OPTC
	Rftn1	TIMM23
	B4Galt5	ACMSD
	Tmem214	ZFP64
	Ergic3	LCLAT1
	Tnrc6C	SERINC4
	Ubqln2	RWDD1
	Il2Rg	ECM1
	Zmynd11	ANKRD2
	Ergic1	GCKR
	Klhl24	TLR4
	Tm2D2	SDCBP2
	Tpm4	RLN1
	Fam168B	FRMPD2
	Eml3	CABP1
	Sri	SLC26A4
	Prr14	TOX
	Ubxn4	XPO4
	Fibp	ATOX1
		NAT9
		SMNDC1
		SMYD5
		ALG5
		POLR2J
		COQ2
		CCDC155
		MTA2
		RIMS1
		SLC25A39
		HIST1H4F
		RNF144A
		TMEM135
		AIFM1
		SMARCD2
		CEL
		USH1C
		TRPC7
		OPTN
		DSG4
		IFITM5
		SCAMP1
		MRPL22
		SLC25A32
		PROCR
		GABPB1
		KIF1B
		CDC26
		RPRD2
		LMBR1
		NUP43
		KLHDC10
		SAE1
		NUCKS1
		SMG5
		MPDU1
		ZBTB39
		ODAM
		CUL7
		DKC1
		FZD9
		FOXN3
		SIRT5
		ELMOD2
		ZDHHC11
		ISLR
		CHMP6
		SERPINA12
		RPL14
		CNOT6
